# Supplementary material for: Identification of Genetic Variations in the NAD-Related Pathways for Patients with Major Depressive Disorder: A Case-Control Study in Taiwan
Source: J Clin Med. 2022 Jun 23;11(13):3622. doi: 10.3390/jcm11133622 (PMC9267440; doi:10.3390/jcm11133622)
Supplement: Supplementary file 1 [file jcm-11-03622-s001.zip]

Archive with 1 entries (1 files):
- jcm-1712077-supplementary.pdf
